# Supplementary material for: Mulberrin Alleviates Renal Ischemia–Reperfusion by Inhibiting Ferroptosis and Oxidative Stress Through Sirt3 Activation
Source: Biomedicines. 2025 Oct 31;13(11):2687. doi: 10.3390/biomedicines13112687 (PMC12649862; doi:10.3390/biomedicines13112687)
Supplement: Supplementary file 1 [file biomedicines-13-02687-s001.zip]

Archive with 1 entries (1 files):
- biomedicines-3875422-supplementary.pdf
